# Supplementary material for: Wear Mechanisms, Composition and Thickness of Antiwear Tribofilms Formed from Multi-Component Lubricants
Source: Materials (Basel). 2024 May 14;17(10):2324. doi: 10.3390/ma17102324 (PMC11122858; doi:10.3390/ma17102324)
Supplement: Supplementary file 1 [file materials-17-02324-s001.zip]

Archive with 1 entries (1 files):
- materials-2995318-supplementary.pdf
